# Supplementary material for: Synergy between HA cleavage site sequence and NA-mediated plasminogen recruitment as a virulence mechanism for low-pathogenic avian influenza
Source: mBio. 2026 Feb 26;17(4):e02466-25. doi: 10.1128/mbio.02466-25 (PMC13059709; doi:10.1128/mbio.02466-25)
Supplement: Table S1 — Genes used in the Fluidigm array. [file mbio.02466-25-s0002.xlsx]

## Sheet: Table S1
Functional Group	Gene
Pro-inflammatory cytokines	IL8
	IL15
	IL18
	IL12B
	IL6
	IL1B
Interferons	IRF1
	IFNA
	IFNG
	IRF10
	IFNB
	IFNL
	IRF7
Chemokines	CXCR1
	CCL19
	CCL20
	CCL4
	CXCL13L2
	CCL5
	CXCLi1
	CXCR4
Housekeeping genes for normalisation	TBP
	r28S
	ACTB

## Sheet: Legend
Supplemental Table S1. List of genes, broken down into categories, used in the Fluidigm array. See Figs 5A-C
